# Supplementary material for: An Adapted Cardioprotective Diet with or Without Phytosterol and/or Krill Oil Supplementation in Familial Hypercholesterolemia: Results of a Pilot Randomized Clinical Trial
Source: Nutrients. 2025 Jun 15;17(12):2008. doi: 10.3390/nu17122008 (PMC12196534; doi:10.3390/nu17122008)
Supplement: Supplementary file 1 [file nutrients-17-02008-s001.zip]

Archive with 1 entries (1 files):
- nutrients-3664120-supplementary.pdf
